# Supplementary material for: Clinical Characteristics, Cytogenetic Risks, and Prognoses of Young Multiple Myeloma Patients in the Era of Novel Therapies
Source: Cancers (Basel). 2024 Dec 6;16(23):4090. doi: 10.3390/cancers16234090 (PMC11640651; doi:10.3390/cancers16234090)
Supplement: Supplementary file 1 [file cancers-16-04090-s001.zip]

Archive with 1 entries (1 files):
- cancers-3296646-supplementary.pdf
